# Supplementary material for: Early Response of Rhizosphere Microbial Community Network Characteristics to Thinning Intensity in Pinus massoniana Plantations
Source: Microorganisms. 2025 Jun 11;13(6):1357. doi: 10.3390/microorganisms13061357 (PMC12195532; doi:10.3390/microorganisms13061357)
Supplement: Supplementary file 1 [file microorganisms-13-01357-s001.zip]

Archive with 1 entries (1 files):
- microorganisms-3661921-supplementary.pdf
